# Supplementary material for: Peptide-Protected Gold Nanoclusters Efficiently Ameliorate Acute Contact Dermatitis and Psoriasis via Repressing the TNF-α/NF-κB/IL-17A Axis in Keratinocytes
Source: Nanomaterials (Basel). 2023 Feb 8;13(4):662. doi: 10.3390/nano13040662 (PMC9963485; doi:10.3390/nano13040662)
Supplement: Supplementary file 1 [file nanomaterials-13-00662-s001.zip]

Archive with 1 entries (1 files):
- nanomaterials-2177282-supplementary.pdf
